# Supplementary material for: Serum cytokine dysregulation signatures associated with COVID-19 outcomes in high mortality intensive care unit cohorts across pandemic waves and variants
Source: Sci Rep. 2024 Jun 13;14:13605. doi: 10.1038/s41598-024-64384-y (PMC11176334; doi:10.1038/s41598-024-64384-y)
Supplement: Supplementary file 3 — Supplementary Information 3. [file 41598_2024_64384_MOESM3_ESM.xlsx]

## Sheet: pre-delta
Patient	Outcome	b-NGF	CTACK	Eotaxin	FGF basic	G-CSF	GM-CSF	GRO-a	HGF	IFN-a2	IFN-g	IL-1a	IL-1b	IL-1ra	IL-2	IL-2Ra	IL-3	IL-4	IL-5	IL-6	IL-7	IL-8	IL-9	IL-10	IL-12(p70)	IL-12(p40)	IL-13	IL-15	IL-16	IL-17A	IL-18	IP-10	LIF	M-CSF	MCP-1(MCAF)	MCP-3	MIF	MIG	MIP-1a	MIP-1b	PDGF-bb	RANTES	SCF	SCGF-b	SDF-1a	TNF-a	TNF-b	TRAIL	VEGF
1	survivor	2.31	86.14	29.3	24.25	43.34	1.96	49.76	363.47	0.79	0.81	2.27	0.98	320.92	1.64	139.16	0.11	2.12	5.31	2.61	5.49	6.15	132.77	0.95	2.39	22.02	5.42	100.22	52.33	2.62	24.83	1097.93	42.84	18.29	29.23	1.76	1095.95	370.38	1.88	42.22	1686.88	4563.59	15.04	89810.7	172.64	4.57	169.89	5.65	18
2	survivor	4.03	93.89	29.58	38.91	130.65	7.36	65.76	561.32	3.2	1.86	9.17	1.72	566.57	1.64	351.73	0.11	2.63	5.31	9.69	4.9	14.24	179.66	5.77	2.39	41.17	10.17	155.71	69.38	2.62	98.83	2798.75	74.31	52.72	395.42	5.84	580.08	382.84	5.02	63.65	1019.15	4811.22	50.11	86121.7	240.59	4.57	217.94	6.29	881.38
5	survivor	0.21	77.15	21	24.25	72.29	0.54	34.85	579.7	0.79	0.74	2.27	0.68	465.08	1.64	173.99	0.11	1.23	5.31	4.57	1.74	2.88	104.42	3.02	2.39	36.18	0.35	17.27	18.69	2.62	17.18	1040.6	22.86	13.96	8.26	0.13	327.08	100.92	2.41	37.87	516.35	3097.4	22.49	66741.2	119.62	4.57	170.78	4.18	18
6	survivor	0.21	115.64	12.49	17.11	36.34	0.54	47.52	413.82	0.79	0.88	2.27	0.28	1500.86	1.64	194.83	0.11	0.91	5.31	52.05	1.74	3.03	124.42	15.06	2.39	28.13	2.33	17.27	22.61	2.62	8.55	1157.23	22.86	11.69	44.07	0.13	225.21	143.54	1.59	39.51	698.33	3823.1	15.38	54808.5	121.45	4.57	190.21	4.33	18
7	survivor	1.41	110.29	13.99	29.14	20.04	1.73	44.82	825.9	0.79	0.67	2.27	0.55	328.48	1.64	129.1	0.11	0.97	5.31	11.45	1.74	1.9	125.61	5.23	2.39	60.87	0.35	17.27	26.78	2.62	3.3	131.91	31.65	15.08	11.49	0.13	558.43	71.26	0.67	42.77	484.28	3487.81	19.31	56714.6	112.91	4.57	181.26	3.56	18
11	survivor	0.21	98.6	17.81	46.47	70.73	0.54	41.53	2597.74	0.79	0.84	5.04	0.98	1038.63	1.64	130.11	0.11	1.78	5.31	123.77	1.74	5.41	102.48	0.95	2.39	128.01	0.35	17.27	48.89	2.62	15.14	653.21	56.26	24.18	117.76	0.13	323.39	151.07	2.41	39.59	159.94	2904.89	29.16	17605.9	105.04	9.93	143.38	2.76	***
13	survivor	8.43	592.23	82.07	66.43	247.69	5.6	97.85	840.42	4.88	1.79	10.89	2.15	549.36	4.14	429.37	0.11	3.65	5.31	4.95	9.01	25.19	168.05	30.25	2.39	49.09	2.7	244.43	210.32	2.62	68.54	481.66	81.85	56.14	22.1	3.99	15181.8	51.74	9.67	102.54	6629.66	6000	73.48	197441	395.06	13.34	221.15	12.38	272.36
14	survivor	0.21	230.29	20.47	43.83	236.45	2.07	62.16	1458.22	0.79	2.93	6.43	5.65	1076.51	1.64	738.15	0.11	2.03	5.31	67.43	1.74	24.3	111.05	5.5	2.39	85.11	0.35	17.27	98.35	2.62	65.02	3207.7	79.35	44.48	541.83	2.97	870.25	1339.33	11.66	56.52	343.74	4324.86	42.31	78712.6	120.67	10.84	155.82	7.41	82.09
19	survivor	1.54	197.63	43.57	29.14	42.97	1.96	51.61	226.84	0.79	0.3	7.87	0.81	594.68	1.64	48.22	0.24	2.12	5.31	27.07	1.74	3.92	65.46	0.95	2.39	14.79	4.77	17.27	69.8	2.62	19.38	2774.61	66.66	13.02	38.14	0.34	441.87	1013.83	5.41	36.89	782.51	2599.57	13.17	56986.7	126.72	4.57	98.85	4.33	70.41
26	survivor	0.21	50.02	19.54	35.09	99.81	0.54	54.36	1369.87	0.79	1.97	5.04	0.94	560.86	1.64	369.55	0.11	1.58	5.31	44.07	1.74	8.43	138.57	10.46	2.39	73.52	0.35	17.27	22.91	2.62	38.96	2255.24	48.27	25.22	175.67	2.71	315.19	1165.39	5.17	63.33	392.46	3075.12	17.77	62321.1	97.57	4.57	193.88	3.79	18
28	survivor	0.55	140.89	40.28	45.16	190.77	1.49	58.31	2060.3	0.79	1.29	6.43	1.23	685.75	1.64	239.98	0.11	2.22	5.31	8.7	1.74	6.59	141.58	2.39	2.39	114.27	0.35	17.27	24.11	2.62	39.7	908.06	69.23	28.59	60.6	1.19	838.86	249.19	7.53	73.29	816.09	3874.53	20.34	90130.7	111.12	4.57	200.54	3.72	18
32	survivor	3.83	295.14	8.81	47.75	156.65	3.65	68.98	3138.32	3.04	1.9	14.88	1.56	605.74	1.64	641.94	0.11	2.03	5.31	4.43	1.74	18.52	128.98	3.15	2.39	136.51	0.92	87.05	74.74	2.62	91.6	4167.39	91.75	48.83	32.95	7.35	692.46	518.97	8.59	49.45	606.87	4495.38	56.09	127828	184.9	10.84	172.4	5.43	695.46
37	survivor	5.04	231.24	87.1	30.93	77.95	4.29	77.49	393.75	3.04	3.32	5.04	1.11	399.79	1.64	481.6	0.11	3.49	5.31	12.64	7.19	29.29	146.01	6.03	2.39	23.04	5.09	140.84	71.92	2.62	76.53	6466.1	56.26	30.11	1698.11	24.25	2029.51	584.16	2.12	41.86	2442.36	4785.43	34.22	97651.3	207.16	4.57	197.57	6.57	18
43	survivor	0.61	92.89	17.76	26.78	26.57	0.54	31.43	912.43	0.79	1.02	2.27	0.28	281.6	1.64	120.07	0.11	1.37	5.31	5.4	1.74	4.37	40.5	4.7	2.39	46.13	0.35	17.27	60.88	2.62	43.79	4548.88	34.5	19.48	183.29	8.06	188.66	1131.59	3.79	20.32	190.16	2486.97	15.89	63859.6	100.79	4.57	61.23	2.89	18
46	survivor	0.21	5.43	1.5	21.34	6.66	11.67	6.12	172.2	0.79	0.3	2.27	1.23	25.53	1.64	144.19	0.11	0.25	5.31	1.33	1.74	5.11	19.08	0.95	2.39	5.82	0.35	17.27	6.51	2.62	25.54	365.55	4.26	15.98	6.66	0.13	31.05	60.84	0.59	11.49	350.8	169.87	10.98	6170.63	37.63	4.57	32.68	1.76	18
55	survivor	3.1	276.49	51.29	26.41	30.88	4.46	6.12	284.57	0.79	1.64	4.54	0.81	25.53	1.64	464.06	0.11	2.04	5.31	4.57	1.74	7.18	79.45	4.18	2.39	18.42	9.21	52.58	62.3	2.62	53.75	2435.8	48.95	31.4	172.7	2.31	1034.34	139	0.93	35.54	505.13	6000	30.38	58970.9	164.09	4.57	138.17	3.49	18
3	non-survivor	3.63	35.66	115.85	37.42	72.29	2.77	72.04	1358.89	0.79	1.42	7.5	1.6	1034.38	1.64	414.97	0.11	5.48	5.31	7.78	6.44	17.63	195.2	4.7	2.39	82.22	1.56	17.27	73.19	2.62	12.32	1868.2	76.84	14.3	283.91	5.13	849.23	314.62	3.48	58.35	3004.75	4486.59	21.89	49528.5	165.99	4.57	196.83	7.72	18
4	non-survivor	3.36	162.6	39.4	47.11	51.96	1.85	60.48	3256.17	0.79	1.02	6.78	1.72	690.91	4.14	394.07	0.11	2.4	5.31	15.22	4.5	8.8	122.44	0.95	2.39	136.98	0.92	93.84	80.66	2.62	53.75	692.98	76.84	34.93	68.69	0.7	916.19	190.4	1.76	43.49	1878.72	2910.7	19.31	42860.1	168.93	13	174.2	4.81	18
8	non-survivor	6.62	272.16	82.82	44.5	197.96	2.96	79.43	1375.37	3.53	4.76	7.5	1.74	2832.83	1.64	525.72	0.11	3.72	5.31	93.29	4.5	26.83	128.59	4.44	2.39	68.67	1.14	154.27	161.88	5.49	84.63	10216	86.82	60.69	1033.69	16.76	4410.11	1247.31	9.14	75.09	1442.4	6000	61.02	71972.5	230.87	11.52	178.18	8.3	129.71
9	non-survivor	0.21	364.29	25.32	50.84	450.2	3.48	55.56	654.36	0.79	2.27	9.17	1.84	489.9	1.64	610.54	0.11	2.31	5.31	6.81	1.74	21.77	46.05	5.23	2.39	55.98	2.05	17.27	66.55	2.62	54.59	4302.61	84.34	71	21.37	1.26	409.31	196.35	21.98	35.06	325.9	147.89	191.72	80944.7	103.79	16.2	62.16	8.78	68.54
10	non-survivor	2.57	91.59	39.82	34.29	75.6	0.54	66.54	546.08	1.58	1.02	2.27	0.6	281.6	1.64	407.25	0.11	1.68	5.31	1.67	3.7	10.57	132.37	2.89	2.39	27.62	1.14	89.37	68.53	2.62	44.45	2756.28	42.84	20.05	36.84	2.18	1930.4	47.74	2.78	52.78	2797.88	5868.64	19.14	51906.7	207.65	4.57	178.18	4.92	56.79
12	non-survivor	0.21	301.89	22.8	29.14	91.99	2.38	58.53	748.27	0.79	1.2	5.04	0.86	171.9	1.64	340.44	0.11	1.63	5.31	3.83	1.74	10.86	117.71	3.15	2.39	45.63	3.76	34.55	46.02	2.62	29.37	1905.58	45.57	27.07	62.23	0.36	8084.59	69.38	4.1	45.47	1012.17	4822.57	23.61	96045.8	158.74	4.57	160.43	4.25	105.87
15	non-survivor	2.57	146.48	45.9	34.29	27.11	2.77	66.15	1000.87	0.79	1.35	4.71	1.15	357.88	1.64	351.73	0.11	2.07	5.31	4.84	6.06	9.02	128.19	3.66	2.39	54.01	6.22	89.37	47.6	2.62	72.69	2246.78	58.88	38.85	29.66	1.16	553.27	54.86	1.25	44.31	1428.15	4866.72	21.37	99049.1	200.72	4.57	211.35	4.1	18
16	non-survivor	0.91	132.06	9.84	48.38	164.3	1.73	59.62	1330.12	0.79	0.99	6.43	1.17	426.52	1.64	462.94	0.11	1.78	5.31	0.93	1.74	6.15	118.11	2.15	2.39	55.98	1.56	84.68	75.31	2.62	116.47	3330.96	74.31	37.84	24.97	2.45	4198.66	28.99	8.28	47.57	538.96	4002.57	30.55	70953.9	99.05	11.29	176.73	7.48	106.65
17	non-survivor	1.67	273.28	19.18	33.47	52.71	2.17	57.41	1515.97	0.79	0.91	6.6	0.98	150.07	1.64	284.76	0.11	1.78	5.31	9.4	3.7	8.06	130.97	2.39	2.39	71.58	1.14	59.63	52.04	2.62	110.04	857.75	61.49	55.16	22.64	0.38	764.77	60.5	2.88	41.89	759.6	4779.01	36.5	86772.3	143.23	4.57	180.35	4.48	100.36
18	non-survivor	3.76	192.83	80.29	32.64	32.33	2.77	52.63	685.96	0.79	1.16	5.04	0.94	1752.28	1.64	377.7	0.11	3.09	5.31	5.4	5.87	8.06	88.22	2.77	2.39	40.17	4.27	17.27	60.73	2.62	61.69	1593.31	61.49	43.52	38.47	2.64	2780.79	319.48	1.9	46.12	2703.82	3445.57	35.62	46637.3	163.66	4.57	119.7	4.4	18
20	non-survivor	2.97	245.01	20.25	32.64	61.85	1.73	79.11	1490.18	2.34	1.6	5.73	1.15	357.88	1.64	223.49	0.11	1.37	5.31	0.35	1.74	3.62	149.25	3.15	2.39	59.9	2.24	146.94	52.04	2.62	62.79	2863.96	61.49	33.51	32.7	0.38	1083.41	159.12	1.89	48.69	1440.36	6000	15.72	113575	132.32	4.57	199.24	6.08	18
21	non-survivor	8.15	444.81	63.21	81.56	231.98	5.81	78.47	6057.96	5.03	3	17.8	3.01	313.26	8.46	1034.38	0.11	4.04	5.31	8.7	6.44	47.27	140.77	18.61	2.39	245.37	1.95	172.18	78.69	2.62	83.21	7698.62	148.56	40.4	144.04	3.91	935.61	636.76	9.51	73.29	657.37	6000	32.21	51906.7	192.97	26.44	207.05	6.54	430.6
22	non-survivor	0.21	223.66	5.56	23.18	6.66	0.54	6.12	547.63	0.79	0.3	2.27	0.28	328.48	1.64	81.97	0.11	0.79	5.31	19.57	1.74	3.18	34.4	10.74	2.39	25.08	0.35	17.27	14.72	2.62	62.88	3735.76	25.84	43.21	26.9	0.13	643.43	165	0.82	14.06	105.12	1078.65	9.63	69775	72.52	4.57	44.95	2.34	18
23	non-survivor	0.21	296.15	57.22	28.22	78.93	1.23	45.44	658.46	0.79	0.91	2.27	0.98	150.07	1.64	271.15	0.11	2.17	5.31	10.28	1.74	4.96	127.99	0.95	2.39	40.17	2.7	17.27	37.49	2.62	26.26	2107.16	31.65	47.74	47.21	0.13	317.45	117.83	2.67	39.73	340.54	3433.33	82.86	79599	103.91	4.57	185.45	5.07	301.88
24	non-survivor	2.05	232.9	89.72	74.6	231.31	4.45	66.54	813.34	2.34	3.89	14.88	2.58	413.27	1.64	985.98	0.11	4.36	5.31	4.29	3.7	7.77	125.61	2.27	2.39	62.83	1.95	17.27	68.53	6.32	645.33	1459.56	169.05	190.52	22.28	0.13	1968.55	256.97	9.71	43.16	119.62	3050.4	65.97	77554.2	89	12.89	186.73	5.65	40.29
25	non-survivor	1.04	175.01	22.31	33.47	78.54	1.49	45.44	1205.15	0.79	1	4.71	0.94	525.98	1.64	210.66	0.11	1.42	20.89	4.62	1.74	4.52	107.34	5.23	2.39	64.78	1.35	17.27	50.75	2.62	51.74	4432.19	48.27	42.61	40.89	1.42	361.37	203.92	3.32	43.49	929.85	4648.65	26.9	85103.5	147.4	4.57	163.09	3.91	465.45
27	non-survivor	1.16	169.22	18.85	29.14	25.68	0.54	50.3	2081.01	0.79	1.68	5.38	1.23	2136.87	1.64	388.06	0.11	1.58	5.31	5.34	1.74	7.99	105.39	2.89	2.39	91.84	0.35	56.21	54.61	2.62	99.01	3688.86	56.26	46.77	184.97	10.84	1721.55	589.6	1.68	43.66	733.81	3598.01	16.4	81203.3	136.38	4.57	153.88	4.92	118.79
29	non-survivor	1.04	621.16	17.67	43.83	100.41	1.73	54.12	2055.87	2.34	1.9	7.14	1.15	1150.51	1.64	736.25	0.11	1.88	5.31	143.45	1.74	10.49	135.96	4.97	2.39	78.36	1.56	39.82	114.17	2.62	95.93	2926.23	76.84	68.31	66.06	2.83	8425.71	146.25	5.01	42.91	779.34	6000	45.85	97189.8	214.53	4.57	174.2	3.33	75.9
30	non-survivor	15.71	662.85	66.4	70.12	162.81	10.02	104.19	4334.04	4.15	4.82	16.12	2.85	365.04	5.77	1286.6	0.11	3.78	24.6	11.39	11.46	21.48	260.16	6.85	2.39	224.16	0.7	263.34	189.99	8.37	107.72	2782.97	122.99	72.37	84.15	5.77	3635.14	220.94	3.92	90.08	14354.6	6000	98.57	410645	334.93	21.02	382.73	9.12	185.29
31	non-survivor	0.79	389.08	10.96	33.06	100.81	8.03	59.62	472.55	1.58	1.77	2.27	1.76	701.19	1.64	935.79	0.11	1.58	5.31	6.81	1.74	17.63	128.39	5.77	2.39	23.04	2.33	56.21	186.33	2.62	39.7	5404.41	48.27	36.65	56.32	1.57	5719.82	77.55	4.83	47.41	842	4985.7	49.22	59882.4	202.8	4.57	170.07	4.55	59.82
33	non-survivor	0.21	248.75	27.41	31.79	97.2	0.54	29.17	152.99	0.79	0.7	2.27	0.28	1405.77	1.64	91.99	0.11	1.31	5.31	14.86	1.74	2.73	55.73	0.95	2.39	11.65	0.35	17.27	19.6	2.62	92.95	934.45	28.77	48.95	70.58	0.13	163.54	169	5.34	28.8	210.53	1102.57	29.33	52611.5	64.9	4.57	93.61	3.87	18
35	non-survivor	0.21	306.89	15.01	36.65	48.95	1.23	43.55	1149.36	0.79	2.6	5.38	1.02	5956.17	1.64	482.17	0.11	1.15	5.31	33.05	1.74	8.65	111.44	2.64	2.39	68.67	1.95	17.27	96.39	2.62	68.02	3769.76	45.57	62.29	21	0.13	1027.32	105.44	1.96	35.99	558.96	2822.16	76.2	59933.7	135.97	4.57	177.09	5.03	18
36	non-survivor	0.21	199.35	30.01	27.27	75.99	2.96	34.85	556.34	2.7	1.02	2.27	0.68	2751.79	1.64	285.81	0.11	2.12	5.31	4.35	1.74	14.54	95.33	21.46	2.39	30.15	7.31	91.63	301.8	2.62	13.96	193.84	54.94	18.86	31.69	4.7	3680.79	177.88	3.67	43.63	623.08	2420.47	34.74	78460.9	244.83	4.57	117.51	6.01	44.95
38	non-survivor	1.41	163.48	12.14	165.16	159.62	3.4	64.19	395.57	13.03	3.2	182.71	11.16	1383.44	65.3	1181.16	8.27	1.83	66.72	8.5	1.74	17.19	215.27	32.76	32.53	283.47	6.06	65.96	122.14	11.33	297.74	1825.61	74.31	79.29	131.9	7.77	1140.71	375.94	4.35	57.25	1667.01	4112.43	59.22	95818.6	158.16	46.2	206.49	5.14	46.08
39	non-survivor	0.21	233.14	13.1	32.64	16.4	0.54	27.93	263.19	0.79	0.3	2.27	0.28	514.1	1.64	145.2	0.28	0.97	5.31	0.35	1.74	4.44	60.96	0.95	2.39	16.87	1.75	17.27	43.28	2.62	32.01	2930.42	37.31	28.53	15.91	3.92	125.35	547.16	1.98	22.24	820.93	2464.13	26.55	82016	87.79	4.57	83.39	2.97	116.55
41	non-survivor	1.54	151.89	19.48	45.82	153.05	2.96	61.75	2264.02	0.79	2.96	7.14	1.11	690.91	1.64	713.56	0.11	1.98	5.31	3.47	4.1	5.41	141.58	11.88	2.39	103.32	0.35	39.82	55.18	2.62	89.18	3942.44	69.23	59.83	27.77	1.48	829.43	227.6	6.44	57.14	1157.34	2292.42	40.54	70233.2	203.77	20.22	201.28	4.18	411.93
42	non-survivor	0.21	368.79	15.87	22.07	40.19	0.54	36.17	354.42	0.79	0.63	2.27	0.68	25.53	1.64	180.08	0.41	0.85	5.31	0.35	1.74	3.03	101.12	0.95	2.39	27.12	0.35	17.27	17.17	2.62	21.9	1628.45	22.86	23.6	8.04	0.13	72.91	96.03	1.85	34.83	440.51	3194.55	17.94	96121.6	74.18	4.57	167.91	7.48	18
40	non-survivor	0.21	298.83	18.11	18.45	6.66	0.54	34.39	337.86	0.79	0.3	2.27	0.28	69.44	1.64	56.82	0.11	0.97	5.31	0.35	1.74	2.27	68.85	0.95	2.39	13.22	4.27	17.27	22.01	2.62	15.29	1481.8	25.84	17.78	48.91	1.54	2535.2	33.26	1.15	23.95	655.87	3711.68	14.36	20776	166.87	4.57	92.3	3.79	18
44	non-survivor	2.05	308.95	57.97	35.88	15.54	0.54	44.51	300.99	0.79	1.27	5.9	0.28	25.53	1.64	175.51	0.94	2.19	5.31	2.64	1.74	7.77	61.71	5.23	2.39	17.91	0.35	17.27	55.47	2.62	144.72	6109.55	37.31	44.96	142.85	3.07	297.84	528.59	1.75	27.87	292.66	2771.4	32.91	159719	174.88	11.98	120.04	4.92	18
45	non-survivor	0.21	185.34	8.38	23.18	14.34	0.54	31.43	1154.72	0.79	0.3	2.27	0.28	100.11	1.64	109.03	0.11	1.09	5.31	3.77	1.74	5.41	34.95	9.89	2.39	42.66	0.35	17.27	80.38	2.62	167.8	4849.31	37.31	47.74	364.92	5.42	120.86	474.94	2.92	23.8	672.45	2549.01	17.94	95592	89.37	4.57	50.12	2.84	73.18
47	non-survivor	0.21	435.05	23.27	32.11	74.04	2.69	6.12	2288.42	1.76	1.94	7.5	2	325.06	4.37	592.61	0.11	2.23	5.31	16.17	6.06	23.26	83.44	42.71	2.39	91.84	7.47	17.27	48.6	2.62	79.51	1939.64	64.89	47.43	301.29	4.05	475.45	396.33	1.05	42.17	1047.27	6000	65.43	36660.7	214.86	4.57	105.3	5.13	18
49	non-survivor	0.79	375.23	44.98	39.96	157.49	9.95	85.22	289.45	0.79	1.68	7.87	1.11	596.57	1.64	424.93	0.11	2.53	5.31	160.5	5.68	22.96	177.16	2.15	2.39	24.06	1.14	17.27	88.81	2.62	86.77	2020.47	72.62	64.52	119.91	7.66	425.39	110.91	7.43	51.86	1091.83	6000	43.63	82324.4	178.8	11.05	221.15	4.5	18
50	non-survivor	2.44	386.35	27.68	37.33	114.6	2.33	60.27	1804.79	0.79	2.46	7.14	1.33	990	1.64	851.78	0.11	2.09	5.31	8.76	4.5	17.49	127.99	35.94	2.39	88.96	0.92	17.27	73.05	2.62	66.82	11000	68.78	58.9	141.47	5	183.9	125.23	4.33	50.71	1122.56	6000	35.62	87083.8	202.8	10.6	192.59	4.92	18
51	non-survivor	3.5	130.67	26.34	38	227.07	3.04	74.06	2077.84	0.79	1.8	10.5	1.96	516.7	1.64	721.1	0.11	2.82	5.31	41.57	5.29	24.15	143.99	56.27	2.39	111.89	1.95	89.37	108.43	2.62	73.21	1756.51	87.7	39.62	216.06	2.45	1326.67	265.34	10.33	86.67	2260.52	6000	64.98	50135.8	199.6	17.06	209.48	6.53	18
52	non-survivor	1.1	337.01	26.62	34.6	49.7	2.13	6.12	1276.98	0.79	1.06	6.96	0.66	617.13	1.64	188.72	0.11	2.09	5.31	29.06	1.74	13.88	111.44	4.57	2.39	52.05	0.35	17.27	78.97	2.62	137.13	2132.85	67.49	62.48	65.91	1.91	303.11	103.02	1.58	40.38	455.44	6000	26.9	74151.4	165.99	4.57	177.82	3.94	18
53	non-survivor	2.38	359.33	58.99	42.51	176.07	2.33	68.17	890.2	0.79	4.31	7.87	1.88	809.85	1.64	1156.82	0.11	2.97	5.31	26.24	5.68	30.12	132.37	15.06	2.39	54.51	1.03	17.27	65.98	2.62	75.3	11000	70.06	54.91	246.76	6.7	684.98	748.78	7.5	86.4	808.05	6000	71.85	79802.6	136.24	10.82	217.56	10.74	290.1
54	non-survivor	2.18	302.55	38.98	39.96	71.31	4.68	71.77	1148.52	3.21	1.69	7.68	2.25	642.44	1.64	508.43	0.11	2.93	5.31	5.18	6.63	14.98	122.05	13.17	2.39	55	7.24	117.54	68.11	2.62	158.16	11000	97.52	65.39	135.21	2.39	1121.36	136	3.07	54.41	1495.93	6000	35.53	74924.5	208.79	11.93	180.9	6.11	18
56	non-survivor	0.43	372.19	19.56	39.31	52.33	2.95	6.12	440.18	0.79	0.74	5.9	0.28	25.53	1.64	277.42	0.11	1.79	5.31	13.18	4.9	17.49	108.9	0.95	2.39	42.16	1.35	17.27	51.75	2.62	94.84	1356.65	72.62	47.86	8.71	4.78	357.46	163.89	2.55	46.14	1453.64	6000	26.29	74521.7	136.92	4.57	178	4.6	18
red number = measurement was below limit of detection; for analysis purposes, values were set to lowest standard curve value
red bolt cytokine = > 50% of values were below limit of detection, cytokine was excluded for main analysis

## Sheet: delta
Patient	Outcome	b-NGF	CTACK	Eotaxin	FGF basic	G-CSF	GM-CSF	GRO-a	HGF	IFN-a2	IFN-g	IL-1a	IL-1b	IL-1ra	IL-2	IL-2Ra	IL-3	IL-4	IL-5	IL-6	IL-7	IL-8	IL-9	IL-10	IL-12(p70)	IL-12(p40)	IL-13	IL-15	IL-16	IL-17A	IL-18	IP-10	LIF	M-CSF	MCP-1(MCAF)	MCP-3	MIF	MIG	MIP-1a	MIP-1b	PDGF-bb	RANTES	SCF	SCGF-b	SDF-1a	TNF-a	TNF-b	TRAIL	VEGF
57	survivor	2,11	243,97	41,41	61,68	58,94	2,1	135,69	1692,19	2,95	2,49	7,04	1,90	1122,09	1,53	505,05	0,52	2,37	19,48	106,98	5,76	9,85	159,60	1,42	2,36	79,96	2,21	70,66	51,28	2,86	88,38	1698,30	59,52	55,22	67,47	2,83	413,05	295,45	2,54	67,46	570,08	4621,03	57,98	87825,41	167,66	19,25	229,75	4,59	17,92
62	survivor	2,11	207,73	31,44	63,74	21,32	2,1	103,47	2534,57	2,95	1,90	7,04	1,58	478,26	1,53	499,32	0,52	2,42	19,48	0,81	1,2	7,08	104,61	0,87	2,36	116,08	1,26	70,66	85,64	2,41	62,79	231,21	52,47	30,81	39,95	0,57	920,71	74,30	0,83	52,15	1088,17	2212,67	13,07	93325,46	209,77	13,19	201,85	1,91	17,92
64	survivor	0,2	95,16	23,43	63,74	88,85	2,1	145,51	1470,19	2,95	1,09	5,61	0,92	153,69	1,53	226,21	0,52	2,42	19,48	16,91	4,19	9,56	147,52	4,68	2,36	90,43	1,26	70,66	29,21	2,41	39,27	1959,42	52,47	33,52	74,62	7,69	242,59	551,32	3,57	71,87	400,85	3200,32	23,97	85006,97	127,84	23,13	257,28	7,33	103,83
65	survivor	0,57	167,46	13,74	59,57	18,69	2,1	134,19	1345,88	2,95	1,15	3,45	1,02	232,48	1,53	394,34	0,52	1,44	19,48	2,81	1,2	7,08	141,09	5,67	2,36	88,69	3,35	70,66	41,68	2,41	41,17	2786,78	29,11	27,01	8,65	0,57	362,46	180,42	0,85	71,15	516,03	3185,41	37,88	36859,86	155,12	16,59	232,37	3,89	379,39
67	survivor	1,58	190,15	29,89	65,77	84,84	2,1	153,25	1347,49	2,95	1,21	7,04	1,67	153,69	1,53	262,95	0,52	2,01	19,48	121,57	1,2	13,05	194,47	2,72	2,36	86,08	1,26	70,66	30,60	2,86	75,03	732,96	52,47	39,89	32,86	2,58	238,85	168,31	3,31	76,74	684,49	3519,75	21,74	104601,63	153,25	16,59	311,22	6,08	51,88
68	survivor	2,92	102,78	16,81	57,42	55,28	2,1	121,16	1088,88	2,95	0,29	8,48	0,26	2981,70	1,53	173,63	0,52	1,06	19,48	13,80	5,76	6,93	123,03	88,25	2,46	72,00	2,81	70,66	48,76	2,41	36,12	1068,22	16,66	22,39	23,04	1,84	216,85	94,87	1,51	52,81	1156,87	1428,15	12,69	39771,77	148,11	5,11	153,68	1,91	17,92
74	survivor	1,19	296,93	12,29	73,56	80,84	2,1	124,63	991,10	2,95	0,97	9,20	1,21	153,69	9,05	293,30	0,59	1,50	19,48	1,39	1,2	5,16	133,86	1,42	2,36	85,21	2,21	70,66	24,95	2,41	40,06	1261,86	82,49	37,45	15,15	0,57	170,41	78,71	4,47	65,32	368,83	3065,82	42,94	17103,94	116,92	34,29	207,03	3,74	17,92
82	survivor	0,2	161,69	4,62	14,10	3,72	2,1	28,9	139,54	2,95	*0,13	2,44	0,26	153,69	1,53	86,46	0,52	0,25	19,48	30,00	2,41	2,16	30,61	0,87	2,36	5,44	1,26	70,66	18,26	2,41	21,64	401,02	16,66	10,13	42,66	0,58	45,03	73,77	1,36	22,27	433,07	924,74	12,69	45705,98	72,96	4,09	35,02	1,91	17,92
83	survivor	0,2	191,90	43,01	29,28	22,07	2,1	28,9	439,97	2,95	0,29	2,44	0,26	153,69	1,53	96,66	0,52	1,32	19,48	22,99	4,19	7,22	28,49	14,05	2,36	16,23	1,26	70,66	37,39	2,41	24,79	1781,94	37,37	12,86	272,23	2,75	66,63	80,51	5,73	33,31	858,51	1150,45	10,57	76685,67	116,01	4,09	44,93	1,91	17,92
58	non-survivor	3,75	120,65	21,61	14,10	121,63	2,1	149,88	2181,67	2,95	6,20	11,35	1,67	478,26	2,74	1454,12	0,52	2,37	19,48	143,60	8,55	21,46	145,10	0,87	2,36	95,62	3,35	190,92	200,40	2,41	195,11	1117,47	66,32	73,97	126,39	11,22	1170,87	388,20	6,82	89,71	4057,32	4496,48	64,37	105047,92	235,79	26,92	212,22	8,52	17,92
59	non-survivor	0,81	305,32	16,99	48,32	89,58	2,1	153,66	995,35	2,95	3,99	4,17	0,83	541,06	1,53	632,14	0,52	1,32	19,48	23,40	5,00	44,41	149,93	0,87	2,36	51,20	2,21	70,66	71,66	2,41	55,12	691,21	33,32	36,23	546,44	13,99	466,41	305,61	4,59	83,00	588,22	5136,95	21,55	71532,55	173,66	17,26	272,92	3,89	17,92
60	non-survivor	4,60	485,14	101,55	102,60	101,96	2,1	154,08	5156,05	2,95	2,23	21,38	2,47	887,74	8,50	373,79	0,89	4,35	19,48	4,69	7,20	28,16	140,28	20,87	2,36	193,12	3,35	70,66	150,18	4,37	189,73	4048,72	137,23	81,05	68,94	9,33	1822,40	415,24	4,38	68,98	1279,74	4202,47	59,04	143181,22	206,98	42,03	251,59	9,30	17,92
61	non-survivor	3,20	324,62	29,79	112,52	115,07	2,1	131,13	5874,86	2,95	1,34	19,95	2,56	329,48	6,28	414,86	0,89	2,86	19,48	10,94	4,19	15,80	125,04	5,34	2,36	209,05	7,55	70,66	138,52	5,12	166,00	3687,86	147,87	81,87	100,30	3,77	867,27	186,45	4,70	77,92	1611,24	4870,06	79,92	110843,52	226,82	28,79	193,75	8,02	17,92
63	non-survivor	2,11	173,42	30,22	77,28	39,87	2,1	145,51	2097,92	2,95	1,59	12,07	1,35	153,69	2,11	517,65	0,52	2,11	19,48	3,51	6,49	14,57	129,85	12,70	2,36	131,17	5,21	70,66	58,42	2,41	66,00	823,33	62,95	36,50	50,98	2,58	607,02	207,42	1,87	56,42	2957,91	3428,77	29,86	131295,75	121,92	20,55	229,00	8,76	17,92
66	non-survivor	6,18	358,64	68,29	127,59	92,49	3,44	160,51	6901,87	2,95	3,44	29,99	3,25	11648,81	10,92	722,98	1,65	4,15	19,48	98,36	9,20	20,00	170,10	33,32	2,36	248,35	1,26	232,49	150,71	5,27	143,60	3791,60	150,49	72,20	76,92	6,83	852,01	685,16	3,79	76,63	1185,62	4344,67	77,27	127770,81	200,68	39,08	218,17	6,96	205,84
69	non-survivor	4,60	180,03	9,06	92,94	38,39	2,1	136,67	1168,17	2,95	5,12	9,91	1,44	653,24	1,53	267,65	0,81	1,44	19,48	110,24	5,00	13,99	135,86	1,10	2,36	83,46	1,26	70,66	133,71	2,41	272,92	3343,06	97,75	95,80	8,65	2,37	759,43	397,99	2,23	59,60	315,44	4373,48	62,77	97671,06	184,82	21,85	206,29	7,15	40,88
70	non-survivor	0,94	234,07	8,79	65,77	71,72	2,1	116,88	965,61	2,95	1,40	9,91	1,02	329,48	2,74	192,25	0,59	1,44	19,48	10,67	4,19	6,64	134,66	4,35	2,36	78,20	3,35	70,66	43,31	2,41	67,28	790,46	45,11	37,72	26,34	0,57	192,05	76,30	2,97	61,10	321,19	1747,45	38,24	40565,17	131,50	16,59	207,03	1,91	17,92
71	non-survivor	5,17	364,95	29,89	114,00	158,48	2,87	153,25	2414,79	4,93	3,23	27,12	2,21	3382,10	7,68	437,66	1,65	3,55	19,48	45,69	15,09	34,17	229,75	3,37	2,36	144,43	6,04	238,21	102,04	2,86	314,41	3589,80	120,80	93,88	125,05	11,94	1006,61	600,82	6,34	110,14	2162,29	5462,14	71,80	140009,66	267,46	26,92	291,01	9,89	17,92
72	non-survivor	1,58	212,24	21,46	65,77	587,77	2,1	139,07	330,03	2,95	1,71	7,76	1,02	1498,77	1,53	471,89	0,52	2,01	19,48	85,73	1,2	32,11	159,60	9,34	2,36	26,41	1,26	70,66	40,04	2,41	244,21	1573,72	52,47	91,97	35,76	0,57	314,56	629,30	7,87	74,02	368,83	4090,93	86,25	57262,53	119,64	25,67	235,37	7,33	17,92
73	non-survivor	4,31	344,31	28,59	139,75	77,19	4,20	140,02	7400,64	2,95	3,78	27,12	3,71	6330,32	11,72	487,89	1,96	3,81	19,48	52,57	4,19	34,83	152,35	4,68	2,36	266,99	1,26	112,26	93,05	7,06	127,71	1304,83	145,23	82,82	38,05	2,71	423,80	157,39	3,48	71,39	1146,76	3734,49	103,42	77754,93	160,78	41,44	217,05	4,85	17,92
75	non-survivor	2,65	309,19	27,89	69,73	65,52	2,1	133,19	2505,40	2,95	2,89	14,22	1,40	704,44	5,43	630,97	0,52	2,01	19,48	22,25	8,55	24,00	154,76	9,34	2,36	116,08	1,26	70,66	107,59	2,86	93,96	2843,58	62,95	48,16	50,18	2,09	423,80	239,60	3,06	74,61	1965,41	3834,88	44,74	98657,92	177,03	31,86	226,75	5,32	51,88
76	non-survivor	0,2	217,42	23,88	29,28	16,06	2,1	61,20	787,29	2,95	0,23	1,28	0,26	153,69	1,53	87,93	1,27	0,62	19,48	12,44	2,41	4,72	61,16	2,07	2,36	41,87	1,26	70,66	27,09	2,41	52,57	1486,71	16,66	29,45	45,16	3,14	91,16	209,60	1,36	28,98	358,68	1642,70	21,37	60586,56	83,01	4,09	77,63	1,91	17,92
77	non-survivor	0,45	277,45	32,59	45,89	92,13	2,1	136,18	1395,12	6,54	2,10	7,76	0,63	599,02	1,53	334,85	0,52	1,84	19,48	32,15	4,19	11,16	88,97	4,68	2,36	74,66	1,26	70,66	59,95	2,41	58,31	1431,37	37,37	25,92	81,78	11,82	356,69	295,18	5,41	63,35	679,87	3878,97	26,74	95306,78	143,93	13,19	159,46	6,49	17,92
78	non-survivor	0,22	203,23	23,48	43,38	77,19	2,1	145,51	588,52	2,95	0,91	11,35	0,87	653,24	2,43	286,33	0,52	2,06	19,48	26,70	7,20	24,36	138,68	7,33	2,36	76,43	6,81	70,66	31,64	2,41	50,35	1220,78	16,66	35,55	30,24	2,58	339,59	254,23	3,61	87,09	961,52	4791,95	22,11	96761,71	185,06	12,49	256,14	1,91	17,92
79	non-survivor	0,11	185,71	18,57	77,28	76,46	2,1	135,19	2324,57	2,95	2,49	17,08	2,30	153,69	2,11	506,19	0,89	2,06	19,48	4,41	1,2	4,72	158,39	1,10	2,36	142,78	1,26	70,66	61,17	2,41	46,86	2149,24	79,34	29,45	43,33	6,62	425,35	599,77	4,03	76,51	211,89	3026,43	23,97	59297,45	129,44	17,93	242,90	1,91	17,92
80	non-survivor	0,2	43,77	41,56	49,51	146,43	2,1	118,75	713,49	2,95	7,23	4,17	0,83	153,69	1,53	1157,30	0,52	1,90	19,48	83,88	2,41	74,80	111,82	3,37	2,36	49,35	1,26	70,66	33,35	2,41	54,32	522,79	20,04	35,15	190,45	13,80	188,58	70,96	5,74	50,97	98,68	1700,82	46,00	39815,72	104,23	12,49	163,08	3,05	221,50
81	non-survivor	1,58	356,05	23,63	85,32	137,67	3,16	149,02	3003,14	7,02	1,59	18,52	0,52	1644,42	9,59	253,54	0,89	2,81	19,48	42,52	4,19	58,18	132,25	7,33	2,36	126,16	4,33	70,66	80,16	5,87	90,84	3385,82	45,11	104,01	20,87	1,94	798,71	1546,10	3,64	55,01	203,49	4929,92	18,56	94209,69	228,91	30,64	222,27	8,99	17,92
84	non-survivor	4,17	357,16	44,85	104,16	94,31	2,56	160,90	5539,85	2,95	2,96	23,53	2,82	1009,53	8,50	429,68	1,80	3,59	19,48	401,36	4,19	24,65	153,96	17,45	2,36	199,50	1,26	172,36	107,04	3,46	272,16	6000,86	142,58	101,27	123,18	4,85	711,29	375,80	3,98	77,69	1441,07	5055,60	56,55	153825,26	257,72	36,10	251,21	7,94	105,07
85	non-survivor	1,07	175,78	34,88	57,42	73,54	2,1	154,49	705,52	2,95	0,34	2,73	0,92	170,45	1,53	168,60	0,52	1,68	19,48	2,81	3,34	12,76	162,83	0,87	2,36	53,96	1,26	70,66	31,64	2,41	41,48	908,76	52,47	19,67	32,12	2,14	248,86	201,16	3,61	74,38	847,37	2398,89	19,50	80165,21	131,96	15,24	253,49	5,32	17,92
86	non-survivor	0,11	331,80	19,64	63,74	31,00	2,1	137,64	2179,46	2,95	1,59	7,04	1,21	82,37	1,53	371,50	0,52	1,79	19,48	9,23	1,2	15,37	137,07	5,34	2,36	111,00	1,26	70,66	47,80	2,41	49,24	2386,03	41,30	41,38	10,32	1,11	284,97	61,53	1,38	59,35	271,18	3197,83	33,15	99438,87	146,72	23,13	197,43	5,09	17,92
87	non-survivor	0,94	190,79	19,48	52,98	36,92	2,1	103,47	1471,27	2,95	1,97	5,61	0,73	232,48	1,53	414,86	0,52	1,06	19,48	4,90	2,41	10,29	74,50	6,67	2,36	83,46	1,26	70,66	47,17	2,41	8,61	2465,44	24,70	22,66	33,59	1,32	314,56	141,86	2,13	40,61	409,61	1989,03	7,64	95720,73	129,90	9,64	130,00	1,91	17,92
88	non-survivor	0,2	127,24	12,60	18,54	4,91	2,1	28,9	647,06	2,95	0,00	2,44	0,26	153,69	1,53	17,85	0,52	0,25	19,48	1,39	1,2	0,91	19,44	0,87	2,36	24,42	1,26	70,66	28,51	2,41	44,33	981,27	16,66	14,91	57,07	0,57	50,34	103,53	1,56	20,77	279,71	688,75	6,05	60638,41	74,37	4,09	31,10	1,91	17,92
89	non-survivor	0,2	133,07	74,05	22,44	6,09	2,1	28,9	56,69	2,95	0,09	2,44	0,26	153,69	1,53	61,67	0,52	1,90	19,48	0,32	1,2	3,07	25,50	3,37	2,36	5,44	1,26	70,66	22,76	2,41	91,33	1516,25	16,66	29,18	48,74	6,57	46,79	576,13	1,67	23,90	693,75	1237,18	14,22	33757,76	102,64	4,09	30,75	1,91	17,92

## Sheet: non-COVID
Patient	Outcome	b-NGF	CTACK	Eotaxin	FGF basic	G-CSF	GM-CSF	GRO-a	HGF	IFN-a2	IFN-g	IL-1a	IL-1b	IL-1ra	IL-2	IL-2Ra	IL-3	IL-4	IL-5	IL-6	IL-7	IL-8	IL-9	IL-10	IL-12(p70)	IL-12(p40)	IL-13	IL-15	IL-16	IL-17A	IL-18	IP-10	LIF	M-CSF	MCP-1(MCAF)	MCP-3	MIF	MIG	MIP-1a	MIP-1b	PDGF-bb	RANTES	SCF	SCGF-b	SDF-1a	TNF-a	TNF-b	TRAIL	VEGF
X1	survivor	25,89	1157,68	55,38	77,56	1046,23	7,71	1617,23	8345,47	6,05	20,17	131,71	7,91	7820,39	15,74	198,67	2,29	8,96	83,02	308,88	34,23	264,76	757,70	46,79	3,01	1090,00	3,00	93,78	98,74	27,44	92,27	334,22	207,11	76,80	152,21	14,91	452,63	211,29	20,82	210,18	1040,02	5455,63	130,82	203786,65	345,86	71,65	744,58	24,29	232,72
X2	survivor	18,55	1225,80	20,85	95,47	459,45	10,47	1069,79	14421,62	18,50	20,85	88,23	7,51	20242,04	17,26	300,26	2,59	7,44	211,26	1172,47	11,31	259,98	405,82	83,30	1,85	1059,96	1,93	166,61	214,51	23,42	418,77	3307,31	239,34	111,44	158,58	28,37	2414,64	2460,18	13,09	162,84	1661,33	4109,81	318,32	146634,13	520,84	100,09	359,68	17,91	158,60
X3	survivor	10,47	503,13	19,01	48,73	10137,34	2,62	1192,61	1565,35	8,50	33,92	33,59	3,48	4201,49	3,52	377,94	0,98	6,05	28,96	1532,40	16,84	237,64	480,51	28,21	1,85	200,75	1,35	93,78	76,29	11,14	199,76	201,69	115,28	77,41	644,41	18,41	290,37	130,03	24,22	144,48	820,21	3019,61	82,38	128298,63	219,88	53,39	422,46	10,19	165,34
X4	survivor	0,36	793,05	16,82	37,78	146,82	1,31	933,52	1489,17	8,50	1,12	11,45	1,83	452,49	1,53	121,31	0,30	3,21	28,96	16,92	7,09	14,63	392,35	1,73	1,85	173,33	0,16	93,78	36,35	5,13	65,84	47,82	63,72	37,96	12,44	1,59	202,04	21,63	2,42	106,85	466,24	2730,42	73,31	86153,53	249,63	22,66	385,55	8,16	24,71
X6	survivor	2,04	600,84	8,85	42,75	323,98	1,31	888,99	1094,91	8,50	1,12	13,61	2,56	1099,47	1,53	62,11	0,30	3,85	28,96	6,69	7,09	29,26	347,87	5,10	1,85	137,88	0,70	93,78	37,05	5,50	192,62	232,92	81,60	72,77	15,57	1,79	127,74	202,93	5,55	91,68	659,41	1341,59	54,89	101129,86	251,39	28,44	314,74	5,03	24,71
X7	survivor	10,47	1544,83	29,90	51,51	315,58	1,31	1104,83	3749,11	8,50	6,87	28,95	3,37	2284,81	2,59	302,98	0,30	4,97	28,96	29,26	11,31	28,07	488,15	31,75	1,85	354,19	1,93	93,78	71,41	9,05	132,41	450,61	115,28	82,42	16,55	3,04	298,31	383,73	7,05	135,06	617,50	4909,71	130,02	181243,18	357,49	41,23	419,19	8,39	24,71
X8	survivor	15,97	1512,75	17,23	55,46	4911,61	7,14	1374,52	3331,34	0,77	16,03	59,14	5,13	5643,72	6,16	230,90	1,34	7,03	28,96	696,23	7,09	192,65	474,78	53,15	1,85	402,47	0,70	93,78	75,68	12,53	96,67	178,85	185,07	64,25	218,01	14,70	296,32	110,95	46,15	192,02	560,36	4816,45	110,01	117533,16	293,58	54,24	446,53	16,31	286,63
X9	survivor	15,09	1267,61	55,52	67,24	376,13	4,47	1539,66	4806,63	8,50	17,19	50,94	5,23	4522,71	10,28	499,85	0,59	6,93	28,96	51,94	19,33	47,99	767,34	7,82	1,85	467,20	0,16	93,78	128,55	20,05	254,36	801,83	154,84	137,99	59,27	8,07	649,78	228,55	5,50	170,93	930,07	6219,02	298,16	215381,31	419,20	60,13	737,39	22,39	24,71
X10	survivor	5,26	656,83	31,14	60,39	856,55	3,62	865,81	3844,17	8,50	15,09	42,46	5,02	2503,30	6,16	216,67	0,98	6,61	28,96	847,88	11,31	110,67	316,69	10,26	1,85	455,55	1,35	93,78	58,91	18,01	175,42	892,48	139,29	59,74	283,88	13,34	198,32	319,95	25,53	136,00	472,36	2156,26	83,62	58958,01	224,09	48,24	304,62	10,63	146,96
X11	survivor	8,48	361,02	21,64	39,49	299,88	1,31	1028,10	3396,27	8,50	5,33	13,61	2,68	2783,06	1,53	296,85	0,30	2,86	28,96	19,33	7,09	58,71	415,43	1,73	1,85	310,96	0,70	93,78	88,24	3,31	82,01	225,85	72,77	47,29	45,92	5,31	386,25	136,20	6,95	129,17	1593,91	4393,84	72,48	109443,77	334,73	35,85	375,29	14,46	98,94
X13	survivor	4,07	417,80	31,41	51,51	199,97	1,31	948,90	7839,49	8,50	1,12	24,13	4,15	747,76	4,42	53,26	0,59	4,29	28,96	9,17	7,09	51,34	419,27	5,10	1,85	608,83	0,70	93,78	78,70	7,64	143,28	456,95	107,07	42,22	69,17	2,47	314,31	262,48	3,99	108,76	832,09	4515,59	54,05	143051,62	258,99	35,85	361,83	17,31	24,71
X14	survivor	16,84	913,16	36,55	39,49	957,52	2,62	1229,87	2254,50	8,50	3,21	24,13	3,03	2554,05	3,06	90,85	0,59	5,34	28,96	45,43	11,31	126,35	491,97	12,54	1,85	187,13	1,35	93,78	79,91	8,34	70,85	203,95	111,19	48,96	82,62	4,91	541,95	242,81	28,31	175,63	784,55	6523,56	114,03	144138,31	399,68	43,00	439,95	16,91	698,16
X16	survivor	6,38	430,72	26,35	25,70	92,67	1,31	948,90	1199,19	8,50	1,12	11,45	1,05	416,49	1,53	43,24	0,30	2,48	28,96	18,18	26,14	12,79	532,02	1,73	1,85	115,82	7,13	93,78	39,12	3,31	74,38	79,84	54,41	31,48	35,93	1,59	194,61	51,87	1,90	114,95	426,30	4808,99	57,43	134315,92	285,01	28,44	437,21	13,21	24,71
X17	survivor	9,98	1867,84	34,33	59,19	485,65	3,62	1139,00	3786,13	8,50	7,12	38,08	5,02	1595,83	4,87	147,54	0,30	7,03	28,96	260,38	16,84	23,21	522,49	16,79	1,85	396,49	0,16	93,78	104,48	14,25	63,78	317,04	139,29	31,48	60,84	3,56	496,77	244,71	8,70	132,54	1345,12	3980,51	92,20	186925,68	396,41	58,46	479,61	21,43	36,56
X18	survivor	5,26	393,52	28,91	34,15	149,55	1,31	924,16	2501,15	8,50	1,12	16,39	1,83	602,99	1,53	42,31	0,30	3,85	28,96	6,00	11,31	17,30	430,78	1,73	1,85	304,70	0,70	93,78	63,96	6,93	84,06	117,97	54,41	37,10	31,13	1,59	255,16	192,10	2,52	99,82	968,68	3404,72	47,23	91061,32	278,12	28,44	369,36	6,99	24,71
X5	non-survivor	18,55	1159,33	35,74	97,93	572,25	10,70	1044,95	10084,95	18,50	22,88	108,50	8,11	6000,59	15,74	759,70	2,59	8,41	75,09	246,62	16,84	41,99	380,78	40,25	1,85	792,55	2,48	263,89	349,64	22,07	1865,52	1348,85	267,29	259,08	107,50	8,82	683,69	1213,38	16,66	122,87	1159,22	3650,02	151,01	156792,25	507,57	70,02	352,16	26,15	202,73
X12	non-survivor	6,38	588,84	20,06	56,09	884,54	5,22	987,78	2740,15	8,50	26,02	38,08	3,93	5169,39	7,01	465,85	0,59	5,22	37,82	1433,72	7,09	85,28	420,23	28,21	1,85	402,47	1,35	93,78	91,76	24,76	120,97	303,51	154,84	65,47	247,86	22,81	465,76	1596,67	21,26	162,24	569,41	4281,07	130,82	108727,98	276,39	37,66	381,23	13,84	212,38
X15	non-survivor	14,19	1058,05	39,43	34,15	273,02	4,06	1044,95	2598,42	8,50	3,75	24,13	2,79	1336,92	1,62	146,02	0,30	4,70	28,96	117,55	19,33	44,63	459,49	5,10	1,85	227,50	1,93	93,78	63,34	11,14	59,94	574,19	90,24	32,78	91,30	2,47	338,62	311,64	5,25	122,23	873,66	5109,76	45,51	99650,96	356,93	39,45	420,28	9,75	86,22
X19	non-survivor	2,04	422,64	25,78	32,21	258,20	1,31	1016,73	1696,89	8,50	1,12	11,45	1,58	702,43	1,53	122,88	0,30	1,55	28,96	30,27	11,31	18,81	440,36	1,73	1,85	214,20	0,70	93,78	32,12	5,50	55,49	114,38	24,03	43,49	19,33	1,59	167,11	67,79	4,38	107,08	563,38	3023,31	52,35	124285,74	244,33	30,32	384,47	16,51	24,71
X20	non-survivor	1,31	424,26	29,60	37,78	335,93	1,31	1033,74	1248,98	8,50	5,85	11,45	1,45	377,30	1,53	194,31	0,30	4,29	28,96	6,80	11,31	55,22	480,51	7,82	1,85	166,35	0,16	93,78	30,68	6,93	81,72	355,63	54,41	68,72	107,30	2,47	111,94	285,01	6,35	121,37	435,55	2957,74	106,79	128373,30	230,08	30,32	449,83	9,75	24,71
